# Supplementary material for: Six Metabolism Related mRNAs Predict the Prognosis of Patients With Hepatocellular Carcinoma
Source: Front Mol Biosci. 2021 Feb 25;8:621232. doi: 10.3389/fmolb.2021.621232 (PMC8045485; doi:10.3389/fmolb.2021.621232)
Supplement: Supplementary file 1 [file datasheet1.zip]

Archive with 4 entries (4 files):
- Supplementary tables/Supplementary table 1.docx
- Supplementary tables/Supplementary table 2 and 3.docx
- Supplementary tables/Supplementary table 4.docx
- Supplementary tables/Supplementary table 5.docx
